# Supplementary material for: Interaction of Antifungal Drugs with CYP3A- and OATP1B-Mediated Venetoclax Elimination
Source: Pharmaceutics. 2022 Mar 23;14(4):694. doi: 10.3390/pharmaceutics14040694 (PMC9025810; doi:10.3390/pharmaceutics14040694)
Supplement: Supplementary file 1 [file pharmaceutics-14-00694-s001.zip]

Archive with 1 entries (1 files):
- pharmaceutics-1568758-supplementary.pdf
